# Supplementary material for: Discrepancy between invasive and non-invasive blood pressure readings in extremely preterm infants in the first four weeks of life
Source: PLoS One. 2018 Dec 28;13(12):e0209831. doi: 10.1371/journal.pone.0209831 (PMC6310249; doi:10.1371/journal.pone.0209831)
Supplement: S1 Data — Anonymized data of invasive and non-invasive blood pressure pairs (n = 791) that were automatically extracted from the local database with additional information on site of peripheral arterial line, time gap between invasive and non-invasive measurements, time of measurement, gestational age, and inclusion for analysis. (XLSX) [file pone.0209831.s001.xlsx]

## Sheet: Tabelle1
count (BP-pairs)	number of patient	IBP diast	IBP mean	IBP syst	NBP diast	NBP mean	NBP syst	pAK	time gap (<15): NBP-IBP [min]	time of measurements [days of life]	gestational age [weeks]	unique identifier for IBP	Considered for analysis
1	2	34	41	45	41	61	79	right radial artery	10	2	24.8571	44133	0
2	6	18	27	47	13	23	31	right brachial artery	14	27	26.1429	92801	1
3	7	175	175	176	28	39	50	right radial artery	2	1	26.1429	971	0
4	7	19	29	37	37	48	63	right radial artery	11	3	26.1429	97218	0
5	9	32	38	43	16	32	42	left radial artery	1	2	26	10533	0
6	9	32	38	43	16	32	42	left radial artery	11	2	26	10533	0
7	9	29	37	47	18	27	50	left radial artery	5	2	26	105113	1
8	10	21	24	27	22	33	48	right brachial artery	12	9	23.2857	112665	1
9	10	15	21	32	15	24	37	right tibial posterior artery	13	11	23.2857	112680	1
10	10	20	26	35	16	28	75	right tibial posterior artery	6	13	23.2857	112848	1
11	10	26	30	36	37	45	64	left tibial posterior artery	2	18	23.2857	1121179	0
12	10	19	25	34	21	34	46	left tibial posterior artery	14	23	23.2857	1121694	1
13	10	17	22	31	18	32	53	left tibial posterior artery	2	23	23.2857	1121695	0
14	10	27	34	44	18	32	53	left tibial posterior artery	10	23	23.2857	1121707	1
15	11	24	25	26	16	23	34	left tibial posterior artery	4	1	26.7143	11519	0
16	11	40	48	59	38	47	59	left tibial posterior artery	8	4	26.7143	115284	0
17	13	42	42	43	37	45	53	left radial artery	7	23	25.5714	12661	0
18	13	42	42	43	32	41	50	left radial artery	9	23	25.5714	12661	0
19	13	18	24	31	19	25	32	left radial artery	3	24	25.5714	12663	0
20	13	18	24	31	20	26	32	left radial artery	4	24	25.5714	12663	0
21	13	18	24	31	21	28	37	left radial artery	8	24	25.5714	12663	0
22	13	18	24	31	19	25	34	left radial artery	13	24	25.5714	12663	0
23	13	21	25	30	21	33	47	left radial artery	13	24	25.5714	12664	0
24	13	21	25	31	19	25	36	left radial artery	3	24	25.5714	12665	1
25	13	21	25	31	22	29	40	left radial artery	11	24	25.5714	12665	0
26	13	21	25	31	24	33	41	left radial artery	13	24	25.5714	12665	0
27	13	20	25	31	28	34	45	left radial artery	3	24	25.5714	12666	0
28	13	43	57	77	55	64	77	left radial artery	9	28	25.5714	126431	1
29	14	19	23	32	10	24	37	left tibial posterior artery	8	8	25	152635	1
30	14	18	23	31	8	22	40	right tibial posterior artery	1	8	25	152698	1
31	14	17	21	28	9	17	31	right tibial posterior artery	14	8	25	152699	1
32	14	17	25	32	12	26	38	right tibial posterior artery	14	8	25	152701	1
33	14	39	46	54	26	45	65	right tibial posterior artery	9	12	25	1521087	1
34	14	33	40	52	18	38	52	right tibial posterior artery	9	13	25	1521128	1
35	14	25	31	40	16	34	56	right brachial artery	5	19	25	1521492	1
36	14	28	36	45	16	34	56	right brachial artery	14	19	25	1521496	1
37	14	30	39	50	15	24	36	right brachial artery	7	24	25	1521978	0
38	14	25	38	50	22	43	56	right brachial artery	6	25	25	1522044	1
39	14	23	35	48	18	32	46	right brachial artery	1	25	25	1522092	1
40	14	23	35	48	16	25	39	right brachial artery	6	25	25	1522092	0
41	15	27	34	43	36	43	55	right radial artery	4	5	23.2857	153404	1
42	15	24	30	39	19	32	47	right tibial posterior artery	2	17	23.2857	153740	1
43	16	18	20	22	13	24	38	right tibial posterior artery	8	24	23.8571	1641502	0
44	16	19	23	27	18	28	40	right tibial posterior artery	2	25	23.8571	1641535	1
45	16	19	23	30	28	38	53	right tibial posterior artery	4	25	23.8571	1641571	1
46	16	23	31	43	27	38	55	right tibial posterior artery	4	26	23.8571	1641646	1
47	16	26	33	40	25	44	58	right tibial posterior artery	11	27	23.8571	1641800	1
48	17	21	22	24	16	30	45	left radial artery	13	3	23.8571	165155	0
49	17	18	27	35	9	19	40	left brachial artery	4	4	23.8571	165201	1
50	17	15	24	34	13	24	36	left brachial artery	12	14	23.8571	1651209	1
51	17	20	22	25	13	30	44	left tibial posterior artery	8	17	23.8571	1651477	1
52	17	24	27	31	20	32	41	left tibial posterior artery	7	17	23.8571	1651494	1
53	17	20	21	24	19	40	64	left tibial posterior artery	8	17	23.8571	1651496	0
54	17	28	30	32	24	32	49	left tibial posterior artery	1	17	23.8571	1651499	0
55	17	19	24	33	9	34	48	right brachial artery	1	17	23.8571	1651506	0
56	17	22	29	39	23	33	53	right brachial artery	1	17	23.8571	1651508	1
57	18	21	21	22	17	29	40	right ulnar artery	5	1	23.7143	1663	0
58	18	18	24	33	17	25	37	right ulnar artery	9	7	23.7143	166464	1
59	18	18	26	39	17	25	37	right ulnar artery	4	7	23.7143	166478	1
60	18	28	41	56	24	38	61	right ulnar artery	5	10	23.7143	166796	1
61	18	23	35	50	21	35	55	right ulnar artery	1	11	23.7143	166905	1
62	18	35	49	71	28	40	64	right ulnar artery	5	18	23.7143	1661531	1
63	19	7	7	8	20	35	47	right ulnar artery	4	1	23.7143	1675	0
64	19	43	49	52	45	64	98	right tibial posterior artery	6	14	23.7143	1671150	0
65	21	23	32	42	24	32	43	right radial artery	9	4	27.5714	187220	1
66	21	29	38	48	28	36	45	right radial artery	11	4	27.5714	187241	1
67	21	24	32	43	23	32	51	right radial artery	2	6	27.5714	187413	1
68	21	29	38	50	20	31	48	right radial artery	11	7	27.5714	187532	1
69	21	30	39	49	28	38	54	right radial artery	2	7	27.5714	187581	1
70	23	22	25	28	35	49	62	right radial artery	1	3	25	194182	0
71	23	27	36	47	35	44	55	right radial artery	11	15	25	194231	1
72	23	13	21	31	38	45	56	right radial artery	7	15	25	194233	0
73	23	13	21	31	34	44	51	right radial artery	14	15	25	194233	0
74	23	50	58	66	41	48	57	right radial artery	7	15	25	194234	0
75	23	50	58	66	40	50	62	right radial artery	13	15	25	194234	0
76	23	31	38	48	39	46	53	left radial artery	1	15	25	194236	1
77	23	25	31	40	26	37	46	left radial artery	7	15	25	194245	1
78	23	40	50	61	44	58	77	left radial artery	10	21	25	194763	0
79	24	21	24	27	18	30	45	right tibial posterior artery	3	18	23.1429	1951577	0
80	24	21	24	27	20	28	42	right tibial posterior artery	4	18	23.1429	1951577	0
81	24	16	20	24	16	30	45	right tibial posterior artery	8	18	23.1429	1951581	0
82	24	63	64	64	70	74	80	left tibial posterior artery	4	26	23.1429	1952404	0
83	24	43	55	66	46	61	102	left tibial posterior artery	9	27	23.1429	1952441	0
84	25	23	27	35	14	24	37	left ulnar artery	2	4	27.2857	196243	1
85	25	42	48	56	31	46	57	left ulnar artery	6	4	27.2857	196339	1
86	25	42	46	50	36	44	59	left ulnar artery	8	8	27.2857	196676	1
87	25	47	54	64	36	44	59	left ulnar artery	13	9	27.2857	196760	1
88	27	22	23	23	14	26	39	right radial artery	9	2	26.2857	19853	0
89	28	19	26	36	13	21	33	right radial artery	13	2	26.2857	19918	1
90	32	20	27	32	12	21	39	left radial artery	9	2	27.1429	24335	1
91	32	29	38	48	26	39	63	left radial artery	13	18	27.1429	243489	1
92	32	37	47	58	28	40	57	left radial artery	7	18	27.1429	243503	0
93	32	34	45	57	41	51	67	left radial artery	2	19	27.1429	243585	1
94	32	36	46	58	41	51	62	left radial artery	14	19	27.1429	243609	1
95	34	43	54	68	34	42	57	right radial artery	8	5	27.7143	256382	1
96	36	19	25	30	19	27	38	left radial artery	5	8	23.4286	275645	1
97	36	17	23	32	16	24	38	left radial artery	7	9	23.4286	275683	1
98	36	20	24	28	19	35	48	right tibial posterior artery	3	20	23.4286	2751465	0
99	36	25	28	34	19	29	41	right tibial posterior artery	3	20	23.4286	2751471	1
100	36	40	51	67	38	51	65	right tibial posterior artery	2	23	23.4286	2751697	1
101	39	32	39	45	20	32	42	right radial artery	6	2	26	28276	0
102	39	35	41	46	20	35	47	right radial artery	13	6	26	282505	1
103	41	22	23	24	16	27	39	left tibial posterior artery	1	1	23	29524	0
104	43	37	40	45	32	41	55	left tibial posterior artery	1	1	26.2857	32529	1
105	46	24	25	28	26	40	54	left radial artery	3	1	26.1429	3362	0
106	46	43	50	60	28	40	51	left radial artery	4	9	26.1429	336739	0
107	49	24	24	25	22	28	37	left radial artery	3	19	24.2857	3451148	0
108	49	48	61	75	53	62	81	right radial artery	6	22	24.2857	3451377	1
109	49	50	64	80	53	62	81	right radial artery	14	22	24.2857	3451378	1
110	49	48	53	57	41	52	68	right radial artery	5	22	24.2857	3451388	1
111	50	27	31	37	11	18	28	right radial artery	7	2	26	34644	0
112	50	27	31	37	19	30	40	right radial artery	10	2	26	34644	0
113	50	29	36	48	29	38	48	right tibial posterior artery	1	4	26	346118	1
114	50	29	36	48	29	38	48	right tibial posterior artery	2	4	26	346118	0
115	50	29	36	48	29	38	48	right tibial posterior artery	3	4	26	346118	0
116	50	29	36	48	29	38	48	right tibial posterior artery	4	4	26	346118	0
117	50	29	36	48	29	38	48	right tibial posterior artery	5	4	26	346118	0
118	50	29	36	48	29	38	48	right tibial posterior artery	6	4	26	346118	0
119	50	29	36	48	29	38	48	right tibial posterior artery	7	4	26	346118	0
120	50	29	36	48	29	38	48	right tibial posterior artery	8	4	26	346118	0
121	50	29	36	48	29	38	48	right tibial posterior artery	9	4	26	346118	0
122	50	29	36	48	29	38	48	right tibial posterior artery	10	4	26	346118	0
123	50	29	36	48	29	38	48	right tibial posterior artery	11	4	26	346118	0
124	50	35	41	46	29	46	65	right tibial posterior artery	11	6	26	346312	1
125	50	28	33	43	20	28	39	right tibial posterior artery	2	8	26	346530	1
126	50	21	23	26	18	29	44	right tibial posterior artery	7	8	26	346537	1
127	50	24	28	34	19	25	35	right tibial posterior artery	10	9	26	346565	0
128	50	27	32	38	21	28	42	right tibial posterior artery	3	9	26	346568	0
129	50	22	27	35	17	26	34	right tibial posterior artery	11	9	26	346573	1
130	50	23	27	36	8	29	40	right tibial posterior artery	10	9	26	346583	1
131	50	26	31	39	18	28	42	right tibial posterior artery	10	9	26	346585	1
132	50	24	28	37	7	25	47	right tibial posterior artery	10	9	26	346587	1
133	50	25	30	38	15	29	40	right tibial posterior artery	10	9	26	346593	1
134	50	45	56	76	43	57	70	left radial artery	4	17	26	3461299	1
135	50	45	56	76	57	66	80	left radial artery	14	17	26	3461299	0
136	50	88	88	89	38	47	58	left radial artery	13	18	26	3461301	0
137	51	16	18	22	13	28	41	right ulnar artery	6	3	23.4286	350204	0
138	51	37	37	38	18	27	38	right ulnar artery	14	3	23.4286	350206	0
139	54	26	30	36	21	32	43	right radial artery	9	6	26.2857	374378	1
140	56	19	27	37	30	41	54	left radial artery	14	7	27.2857	379578	1
141	57	34	35	36	29	38	52	right radial artery	5	1	27.4286	38538	0
142	57	33	39	46	27	36	47	right radial artery	14	3	27.4286	38549	1
143	57	36	43	51	33	48	57	left radial artery	5	9	27.4286	385657	1
144	57	50	51	53	31	45	61	left radial artery	14	11	27.4286	385811	0
145	61	51	61	75	39	52	69	right ulnar artery	5	5	26.5714	399347	1
146	62	17	24	34	14	24	32	left radial artery	7	20	24.4286	4071788	1
147	63	26	29	32	12	21	46	right radial artery	11	9	26.1429	413780	0
148	63	26	29	32	9	22	40	right radial artery	12	9	26.1429	413780	0
149	63	26	29	32	9	18	35	right radial artery	13	9	26.1429	413780	0
150	63	20	24	28	10	17	27	right radial artery	4	9	26.1429	413781	0
151	63	22	25	28	9	20	63	right radial artery	13	9	26.1429	413787	1
152	63	40	56	73	40	60	75	left tibial posterior artery	6	18	26.1429	4131353	1
153	63	16	29	43	9	26	38	left tibial posterior artery	11	19	26.1429	4131424	1
154	63	16	29	43	16	27	42	left tibial posterior artery	13	19	26.1429	4131424	0
155	63	44	55	66	61	71	84	left tibial posterior artery	6	19	26.1429	4131449	0
156	63	43	54	65	32	44	65	left tibial posterior artery	8	22	26.1429	4131702	0
157	63	26	41	50	31	45	63	left tibial posterior artery	14	24	26.1429	4131881	1
158	64	25	33	43	27	42	58	left radial artery	14	19	24.8571	418837	0
159	64	21	27	37	27	42	58	left radial artery	1	19	24.8571	418838	0
160	64	21	27	37	27	42	58	left radial artery	2	19	24.8571	418838	0
161	64	21	27	37	27	42	58	left radial artery	3	19	24.8571	418838	0
162	64	21	27	37	27	42	58	left radial artery	4	19	24.8571	418838	0
163	64	21	27	37	27	42	58	left radial artery	5	19	24.8571	418838	0
164	64	21	27	37	27	42	58	left radial artery	6	19	24.8571	418838	0
165	64	21	27	37	27	42	58	left radial artery	7	19	24.8571	418838	0
166	64	21	27	37	27	42	58	left radial artery	8	19	24.8571	418838	0
167	64	21	27	37	27	42	58	left radial artery	9	19	24.8571	418838	0
168	65	28	42	57	25	37	68	left ulnar artery	1	2	26.5714	42457	0
169	65	28	42	57	25	37	68	left ulnar artery	2	2	26.5714	42457	0
170	65	28	42	57	25	37	68	left ulnar artery	3	2	26.5714	42457	0
171	65	28	42	57	25	37	68	left ulnar artery	4	2	26.5714	42457	0
172	65	28	42	57	25	37	68	left ulnar artery	5	2	26.5714	42457	0
173	65	28	42	57	25	37	68	left ulnar artery	6	2	26.5714	42457	0
174	67	12	13	13	20	28	39	right ulnar artery	14	2	23.8571	43866	0
175	69	22	25	29	24	33	43	left radial artery	5	3	23.7143	443108	1
176	72	41	41	42	14	30	78	left brachial artery	7	1	25.8571	4711	0
177	73	33	37	41	27	34	43	left radial artery	2	8	25.8571	472648	1
178	74	26	31	35	20	28	42	left ulnar artery	4	5	25.8571	473395	1
179	74	33	35	38	25	37	49	left ulnar artery	12	6	25.8571	473410	1
180	77	19	25	37	17	25	38	right tibial posterior artery	2	13	24.4286	49158	1
181	77	32	44	63	40	47	60	right tibial posterior artery	13	13	24.4286	49192	1
182	77	42	49	55	33	46	86	right tibial posterior artery	1	15	24.4286	491272	1
183	77	31	39	48	26	41	58	right tibial posterior artery	6	16	24.4286	491335	1
184	77	23	28	36	25	35	46	right tibial posterior artery	2	16	24.4286	491367	0
185	77	38	44	47	33	49	79	right radial artery	12	24	24.4286	491741	0
186	78	16	20	26	11	20	32	right radial artery	13	14	23.4286	4951079	1
187	79	31	35	38	12	22	45	right radial artery	10	4	25.8571	500242	0
188	79	31	35	38	12	22	45	right radial artery	11	4	25.8571	500242	0
189	79	31	35	38	12	22	45	right radial artery	12	4	25.8571	500242	0
190	79	31	35	38	12	22	45	right radial artery	13	4	25.8571	500242	0
191	79	31	35	38	12	22	45	right radial artery	14	4	25.8571	500242	0
192	79	36	38	41	12	22	45	right radial artery	1	4	25.8571	500243	0
193	79	36	38	41	12	22	45	right radial artery	2	4	25.8571	500243	0
194	79	36	38	41	12	22	45	right radial artery	3	4	25.8571	500243	0
195	79	36	38	41	12	22	45	right radial artery	4	4	25.8571	500243	0
196	79	36	38	41	12	22	45	right radial artery	5	4	25.8571	500243	0
197	79	36	38	41	12	22	45	right radial artery	6	4	25.8571	500243	0
198	79	36	38	41	12	22	45	right radial artery	7	4	25.8571	500243	0
199	79	36	38	41	12	22	45	right radial artery	8	4	25.8571	500243	0
200	79	36	38	41	12	22	45	right radial artery	9	4	25.8571	500243	0
201	79	36	38	41	12	22	45	right radial artery	10	4	25.8571	500243	0
202	79	36	38	41	12	22	45	right radial artery	11	4	25.8571	500243	0
203	79	36	48	63	28	41	51	right radial artery	14	10	25.8571	500848	1
204	80	77	77	78	35	48	73	left tibial posterior artery	6	16	25.1429	501849	0
205	80	24	25	25	28	37	53	left radial artery	12	17	25.1429	501860	0
206	80	33	36	43	26	41	53	left radial artery	8	17	25.1429	501862	0
207	80	25	26	28	23	42	61	left radial artery	8	17	25.1429	501863	0
208	83	26	30	32	18	30	42	right radial artery	9	1	25.8571	50947	1
209	84	15	19	24	12	20	30	left tibial posterior artery	6	3	23.1429	510233	1
210	85	26	27	29	27	36	47	left radial artery	13	2	26.7143	51755	0
211	87	87	87	88	25	38	55	left tibial posterior artery	11	19	23.2857	5291645	0
212	92	38	48	59	28	37	59	left radial artery	3	7	27.1429	556588	0
213	92	30	39	51	29	42	58	left radial artery	14	8	27.1429	556612	1
214	93	23	24	25	23	38	55	left radial artery	3	17	25.5714	569579	0
215	93	35	35	40	17	28	40	left radial artery	10	17	25.5714	569595	0
216	93	35	35	40	16	24	38	left radial artery	11	17	25.5714	569595	0
217	93	35	35	40	24	33	43	left radial artery	13	17	25.5714	569595	0
218	93	35	37	40	24	33	43	left radial artery	10	17	25.5714	569605	0
219	93	35	37	40	24	33	43	left radial artery	11	17	25.5714	569605	0
220	93	35	37	40	24	33	43	left radial artery	12	17	25.5714	569605	0
221	93	35	37	40	24	33	43	left radial artery	13	17	25.5714	569605	0
222	94	20	24	27	15	26	39	right radial artery	4	1	25.5714	57027	1
223	94	29	37	45	22	35	54	right radial artery	9	4	25.5714	570239	1
224	94	20	22	27	10	23	39	left radial artery	7	16	25.5714	570354	1
225	94	39	48	63	48	60	74	left radial artery	2	28	25.5714	5701475	0
226	94	39	48	63	42	51	67	left radial artery	4	28	25.5714	5701475	0
227	94	39	48	63	38	45	55	left radial artery	13	28	25.5714	5701475	0
228	95	28	29	29	19	29	42	right brachial artery	13	4	27	583282	0
229	96	39	46	56	39	50	70	right brachial artery	2	23	26.5714	6962067	0
230	96	41	42	44	31	43	63	right brachial artery	11	23	26.5714	6962068	0
231	96	51	52	52	35	47	68	right brachial artery	11	23	26.5714	6962069	0
232	96	33	49	67	42	56	73	right brachial artery	2	23	26.5714	6962070	0
233	96	54	55	56	39	56	72	right brachial artery	11	25	26.5714	6962250	0
234	97	13	14	18	26	35	53	left radial artery	2	3	23.8571	707177	0
235	97	13	14	18	22	32	44	left radial artery	3	3	23.8571	707177	0
236	97	22	30	43	22	32	44	left radial artery	5	4	23.8571	707263	1
237	97	22	30	43	22	32	44	left radial artery	6	4	23.8571	707263	0
238	97	22	30	43	22	32	44	left radial artery	7	4	23.8571	707263	0
239	97	22	30	43	22	32	44	left radial artery	8	4	23.8571	707263	0
240	97	22	30	43	22	32	44	left radial artery	9	4	23.8571	707263	0
241	97	22	30	43	22	32	44	left radial artery	10	4	23.8571	707263	0
242	97	22	30	43	22	32	44	left radial artery	11	4	23.8571	707263	0
243	97	22	30	43	22	32	44	left radial artery	12	4	23.8571	707263	0
244	97	22	30	43	22	32	44	left radial artery	13	4	23.8571	707263	0
245	97	22	30	43	22	32	44	left radial artery	14	4	23.8571	707263	0
246	97	23	31	45	22	32	44	left radial artery	1	4	23.8571	707264	0
247	97	23	31	45	22	32	44	left radial artery	2	4	23.8571	707264	0
248	97	29	38	53	22	32	44	left radial artery	2	4	23.8571	707270	1
249	102	26	31	35	11	37	57	left radial artery	5	7	27.4286	743597	1
250	102	28	32	37	19	26	39	left radial artery	14	7	27.4286	743598	1
251	102	33	39	46	15	30	43	left radial artery	2	8	27.4286	743646	0
252	102	33	39	46	27	35	49	left radial artery	4	8	27.4286	743646	1
253	103	15	20	29	16	28	39	left radial artery	9	1	24.4286	74476	1
254	103	15	20	29	16	28	39	left radial artery	11	1	24.4286	74476	0
255	103	15	20	29	16	28	39	left radial artery	12	1	24.4286	74476	0
256	103	15	20	29	16	28	39	left radial artery	13	1	24.4286	74476	0
257	103	15	20	29	16	28	39	left radial artery	14	1	24.4286	74476	0
258	104	22	25	28	17	23	32	left radial artery	7	1	25.5714	81628	1
259	105	33	34	36	24	34	45	left radial artery	14	7	24.1429	939597	0
260	105	29	30	30	11	19	31	left radial artery	11	8	24.1429	939640	0
261	106	15	23	31	19	27	39	left radial artery	6	2	26.1429	101146	1
262	106	27	35	46	34	45	55	left radial artery	12	7	26.1429	1011537	1
263	106	30	40	55	12	17	29	left radial artery	13	8	26.1429	1011688	0
264	109	30	40	52	31	40	50	right radial artery	7	3	27.2857	1053198	1
265	110	23	28	33	25	35	47	right ulnar artery	2	16	25.4286	1090578	0
266	110	25	31	37	29	39	48	right ulnar artery	2	16	25.4286	1090580	1
267	110	28	35	41	31	40	54	right ulnar artery	2	16	25.4286	1090582	0
268	110	27	35	48	23	40	49	right ulnar artery	3	16	25.4286	1090584	1
269	110	22	27	32	18	32	49	right ulnar artery	2	16	25.4286	1090586	0
270	110	21	25	28	29	35	44	right ulnar artery	2	16	25.4286	1090588	0
271	110	22	25	30	27	34	43	right ulnar artery	2	16	25.4286	1090590	1
272	110	20	23	27	22	32	46	right ulnar artery	12	16	25.4286	1090591	1
273	110	33	36	41	31	40	50	right ulnar artery	11	16	25.4286	1090599	1
274	113	19	19	25	22	30	43	right radial artery	3	2	27.4286	125024	0
275	113	36	42	50	30	39	58	left radial artery	4	16	27.4286	12501348	1
276	113	41	42	44	41	51	65	right radial artery	9	22	27.4286	12501962	0
277	113	51	53	54	28	41	52	right radial artery	12	22	27.4286	12501963	0
278	113	33	37	40	23	43	72	right radial artery	9	22	27.4286	12501964	0
279	114	30	39	49	22	31	41	right radial artery	9	2	26.8571	126186	0
280	114	30	39	49	22	31	41	right radial artery	10	2	26.8571	126186	0
281	114	30	39	49	22	31	41	right radial artery	11	2	26.8571	126186	0
282	114	30	39	49	22	31	41	right radial artery	12	2	26.8571	126186	0
283	114	30	39	49	22	31	41	right radial artery	13	2	26.8571	126186	0
284	114	30	39	49	22	31	41	right radial artery	14	2	26.8571	126186	0
285	114	34	42	51	22	31	41	right radial artery	1	2	26.8571	126187	0
286	114	33	41	52	17	34	54	right radial artery	5	3	26.8571	1261230	1
287	114	33	40	49	52	60	66	right radial artery	8	7	26.8571	1261554	1
288	115	26	27	28	16	27	39	right radial artery	7	1	23.1429	134952	0
289	115	50	61	73	48	64	79	left tibial posterior artery	1	22	23.1429	13492050	1
290	116	51	53	54	25	34	49	left radial artery	13	3	25.8571	1462193	0
291	124	28	31	34	13	24	43	right radial artery	1	1	26.7143	17385	1
292	124	30	31	35	10	16	27	right radial artery	3	1	26.7143	173815	0
293	127	28	35	44	23	33	54	right radial artery	2	4	26.2857	1774268	1
294	128	26	33	42	18	28	47	right radial artery	14	3	26.8571	1824107	1
295	129	22	30	38	13	25	50	right radial artery	6	3	27.4286	186080	1
296	129	22	30	38	19	30	42	right radial artery	7	3	27.4286	186080	0
297	129	16	22	32	10	20	38	left radial artery	8	10	27.4286	1860724	1
298	129	16	22	32	9	20	37	left radial artery	10	10	27.4286	1860724	0
299	129	16	22	32	8	23	43	left radial artery	12	10	27.4286	1860724	0
300	129	16	22	32	10	24	41	left radial artery	13	10	27.4286	1860724	0
301	130	31	42	58	24	39	65	right radial artery	11	10	27.4286	1861789	1
302	134	33	40	47	23	39	50	right radial artery	8	9	25.1429	1970693	1
303	135	44	45	46	17	26	41	right tibial posterior artery	1	1	24.2857	198312	0
304	135	44	45	46	16	25	38	right tibial posterior artery	2	1	24.2857	198312	0
305	135	24	28	32	26	33	44	right tibial posterior artery	1	1	24.2857	198313	0
306	138	17	22	29	13	21	35	left radial artery	5	7	23.1429	2073566	1
307	138	44	44	45	17	26	45	right tibial posterior artery	14	20	23.1429	20731555	0
308	142	29	31	33	25	36	47	right ulnar artery	2	2	26	26983	0
309	147	35	43	53	12	18	33	left radial artery	10	1	27.1429	287096	0
310	147	35	43	53	12	18	33	left radial artery	11	1	27.1429	287096	0
311	147	35	43	53	12	18	33	left radial artery	12	1	27.1429	287096	0
312	147	35	43	53	12	18	33	left radial artery	13	1	27.1429	287096	0
313	147	35	43	53	12	18	33	left radial artery	14	1	27.1429	287096	0
314	147	39	49	58	12	18	33	left radial artery	1	1	27.1429	287097	0
315	147	39	49	58	12	18	33	left radial artery	2	1	27.1429	287097	0
316	147	39	49	58	12	18	33	left radial artery	3	1	27.1429	287097	0
317	147	39	49	58	12	18	33	left radial artery	4	1	27.1429	287097	0
318	147	39	49	58	12	18	33	left radial artery	5	1	27.1429	287097	0
319	147	39	49	58	12	18	33	left radial artery	6	1	27.1429	287097	0
320	147	39	49	58	12	18	33	left radial artery	7	1	27.1429	287097	0
321	147	39	49	58	12	18	33	left radial artery	8	1	27.1429	287097	0
322	147	39	49	58	12	18	33	left radial artery	9	1	27.1429	287097	0
323	147	39	49	58	12	18	33	left radial artery	10	1	27.1429	287097	0
324	147	39	49	58	12	18	33	left radial artery	11	1	27.1429	287097	0
325	147	31	43	57	24	33	48	left radial artery	13	3	27.1429	2870263	0
326	147	31	43	57	25	38	49	left radial artery	14	3	27.1429	2870263	1
327	148	40	41	41	30	41	55	left radial artery	6	6	26.4286	2913464	0
328	148	25	34	44	31	43	58	left radial artery	10	7	26.4286	2913483	0
329	149	40	41	45	16	31	43	left radial artery	12	3	26.4286	2914114	0
330	150	69	70	70	48	59	82	left brachial artery	9	20	25.7143	29231371	0
331	152	31	41	51	30	38	57	right radial artery	14	16	26.7143	30491366	1
332	153	27	32	39	20	31	49	right radial artery	12	2	23.7143	308658	1
333	153	27	32	39	20	31	49	right radial artery	13	2	23.7143	308658	0
334	153	27	32	39	20	31	49	right radial artery	14	2	23.7143	308658	0
335	153	26	30	37	20	31	49	right radial artery	1	2	23.7143	308659	0
336	153	26	30	37	20	31	49	right radial artery	2	2	23.7143	308659	0
337	153	35	40	48	20	31	49	right radial artery	3	2	23.7143	308673	1
338	154	32	32	33	24	34	48	right radial artery	7	12	25.2857	3091878	0
339	157	45	58	73	41	51	65	left radial artery	8	6	24.8571	3187499	1
340	158	20	25	37	15	23	38	left radial artery	8	11	25.7143	3277138	1
341	159	23	25	27	10	17	27	right radial artery	9	20	25.7143	32781027	0
342	159	18	26	39	23	33	51	right radial artery	6	20	25.7143	32781071	1
343	159	16	26	41	21	31	40	right radial artery	12	20	25.7143	32781077	1
344	159	15	27	42	21	31	43	right radial artery	13	21	25.7143	32781081	1
345	159	15	27	42	25	33	43	right radial artery	13	21	25.7143	32781085	1
346	159	14	25	42	21	29	40	right radial artery	13	21	25.7143	32781089	1
347	159	16	27	44	22	33	43	right radial artery	13	21	25.7143	32781093	1
348	159	14	24	39	20	31	42	right radial artery	13	21	25.7143	32781097	1
349	159	16	26	41	16	24	34	right radial artery	13	21	25.7143	32781101	1
350	159	12	19	33	16	26	37	right radial artery	3	21	25.7143	32781102	1
351	159	13	21	36	19	27	36	right radial artery	13	21	25.7143	32781105	1
352	159	15	24	41	22	30	42	right radial artery	13	21	25.7143	32781109	1
353	159	14	23	39	19	27	37	right radial artery	13	21	25.7143	32781113	1
354	159	13	23	38	20	30	38	right radial artery	13	21	25.7143	32781117	1
355	159	16	22	34	12	27	36	right radial artery	7	21	25.7143	32781121	1
356	159	16	22	34	15	22	32	right radial artery	13	21	25.7143	32781121	0
357	159	13	18	30	11	21	36	right radial artery	1	21	25.7143	32781122	1
358	159	13	21	34	8	17	35	right radial artery	4	21	25.7143	32781124	1
359	159	13	21	34	9	21	39	right radial artery	14	21	25.7143	32781124	0
360	159	12	20	36	13	23	42	right radial artery	13	21	25.7143	32781125	1
361	159	15	22	37	13	23	42	right radial artery	9	21	25.7143	32781126	1
362	159	15	24	39	19	31	44	right radial artery	13	21	25.7143	32781130	0
363	159	17	27	43	20	33	44	right radial artery	5	21	25.7143	32781136	1
364	159	17	26	42	16	29	45	right radial artery	3	21	25.7143	32781139	1
365	159	18	29	44	21	34	48	right radial artery	2	21	25.7143	32781141	1
366	159	22	35	53	29	41	57	right radial artery	2	21	25.7143	32781143	1
367	159	22	36	53	28	42	58	right radial artery	2	21	25.7143	32781145	1
368	159	25	40	60	30	44	61	right radial artery	2	21	25.7143	32781147	1
369	159	25	41	60	31	44	60	right radial artery	2	21	25.7143	32781149	1
370	159	22	36	53	31	44	59	right radial artery	2	21	25.7143	32781151	0
371	159	24	39	55	32	42	61	right radial artery	2	21	25.7143	32781153	1
372	159	25	41	59	31	45	67	right radial artery	10	21	25.7143	32781158	1
373	159	23	36	51	32	49	68	right radial artery	10	21	25.7143	32781162	1
374	163	31	32	32	13	22	38	right radial artery	3	1	24.5714	34021	0
375	163	26	27	28	12	20	36	right radial artery	8	1	24.5714	34022	0
376	163	28	37	49	25	39	50	left radial artery	12	20	24.5714	3402863	1
377	163	27	36	47	25	36	52	left radial artery	4	21	24.5714	3402864	1
378	165	9	13	17	21	29	42	right radial artery	12	1	24.4286	354525	0
379	165	8	12	16	21	29	42	right radial artery	10	1	24.4286	354529	0
380	165	41	46	52	32	43	55	right radial artery	5	8	24.4286	3545376	1
381	165	33	41	51	37	43	55	right radial artery	5	11	24.4286	3545639	1
382	166	31	37	43	46	59	72	right tibial posterior artery	4	9	23.4286	3546287	0
383	166	22	26	30	7	19	50	right tibial posterior artery	13	9	23.4286	3546290	0
384	166	40	48	58	39	56	72	right radial artery	7	16	23.4286	3546848	1
385	167	33	42	52	19	34	49	right radial artery	5	5	26	3716316	1
386	167	28	33	37	30	39	57	left tibial posterior artery	5	25	26	3716322	0
387	167	33	37	40	31	37	49	left tibial posterior artery	13	25	26	3716324	1
388	167	30	35	41	29	34	44	left tibial posterior artery	4	25	26	3716326	1
389	167	24	32	43	30	39	48	left tibial posterior artery	4	25	26	3716328	0
390	167	22	29	38	28	38	50	left tibial posterior artery	9	25	26	3716329	0
391	167	21	27	37	20	36	50	left tibial posterior artery	9	25	26	3716330	0
392	167	21	27	34	31	37	50	left tibial posterior artery	6	25	26	3716332	1
393	167	22	28	35	38	47	55	left tibial posterior artery	6	25	26	3716334	1
394	167	21	27	34	35	43	69	left tibial posterior artery	4	25	26	3716336	1
395	167	23	29	36	31	40	52	left tibial posterior artery	4	25	26	3716338	1
396	167	25	34	46	32	41	51	left tibial posterior artery	4	25	26	3716340	1
397	167	24	32	42	30	38	48	left tibial posterior artery	4	26	26	3716342	1
398	167	24	31	38	31	41	58	left tibial posterior artery	4	26	26	3716344	1
399	167	20	25	31	20	27	45	left tibial posterior artery	4	26	26	3716347	1
400	167	20	25	31	21	37	62	left tibial posterior artery	3	26	26	3716348	0
401	167	25	33	43	24	37	52	left tibial posterior artery	3	26	26	3716349	1
402	167	26	35	48	25	37	52	left tibial posterior artery	3	26	26	3716350	1
403	167	19	25	35	25	35	49	left tibial posterior artery	3	26	26	3716351	0
404	167	19	24	33	24	33	46	left tibial posterior artery	3	26	26	3716352	0
405	167	18	23	31	28	36	48	left tibial posterior artery	3	26	26	3716353	0
406	167	18	23	31	23	33	45	left tibial posterior artery	8	26	26	3716354	1
407	167	18	23	30	28	37	49	left tibial posterior artery	4	26	26	3716355	1
408	167	19	25	33	19	36	52	left tibial posterior artery	4	26	26	3716356	1
409	167	19	26	35	31	41	54	left tibial posterior artery	4	26	26	3716357	1
410	167	20	27	36	28	42	52	left tibial posterior artery	3	26	26	3716358	1
411	167	21	29	40	32	44	59	left tibial posterior artery	3	26	26	3716359	1
412	167	22	30	41	26	44	66	left tibial posterior artery	4	26	26	3716360	1
413	167	23	34	50	36	49	85	left tibial posterior artery	3	26	26	3716361	1
414	167	21	28	40	28	36	49	left tibial posterior artery	4	26	26	3716362	1
415	167	20	27	38	28	39	52	left tibial posterior artery	3	26	26	3716363	1
416	167	18	24	34	17	35	55	left tibial posterior artery	4	26	26	3716364	1
417	167	20	27	37	24	38	59	left tibial posterior artery	4	26	26	3716365	1
418	167	21	28	39	30	41	54	left tibial posterior artery	3	26	26	3716366	1
419	167	21	28	39	31	42	54	left tibial posterior artery	3	26	26	3716367	1
420	167	21	28	38	28	40	57	left tibial posterior artery	4	26	26	3716368	1
421	167	22	30	41	34	43	55	left tibial posterior artery	4	26	26	3716369	1
422	167	21	29	39	32	46	61	left tibial posterior artery	3	26	26	3716370	1
423	167	30	38	47	37	46	67	left tibial posterior artery	2	26	26	3716371	1
424	167	30	38	47	35	43	59	left tibial posterior artery	4	26	26	3716371	0
425	167	25	33	43	27	36	51	left tibial posterior artery	10	26	26	3716372	1
426	167	22	30	42	27	36	47	left tibial posterior artery	2	26	26	3716374	1
427	167	31	41	55	39	48	65	left tibial posterior artery	7	26	26	3716376	0
428	167	39	53	73	27	44	64	right brachial artery	3	27	26	3716499	1
429	167	32	46	62	19	37	55	right brachial artery	14	28	26	3716518	1
430	167	34	48	65	28	48	64	right brachial artery	14	28	26	3716545	1
431	169	50	50	51	18	35	49	right radial artery	6	1	27.2857	388610	0
432	169	50	50	51	16	29	43	right radial artery	7	1	27.2857	388610	0
433	170	24	31	40	27	35	48	left radial artery	5	3	24.5714	3938161	1
434	170	31	34	38	25	31	49	left radial artery	4	15	24.5714	3938417	1
435	170	33	45	61	31	44	62	right radial artery	3	15	24.5714	3938437	1
436	170	29	40	54	27	40	56	right radial artery	11	15	24.5714	3938456	1
437	170	49	49	50	24	40	60	right radial artery	5	18	24.5714	3938674	0
438	171	35	38	40	28	35	46	left radial artery	2	11	26	397870	0
439	171	25	33	42	32	41	55	left radial artery	4	12	26	397872	1
440	171	28	36	45	34	42	53	right radial artery	4	12	26	397876	1
441	171	54	55	56	34	42	53	right radial artery	2	12	26	397881	0
442	171	32	35	38	18	26	35	right radial artery	12	15	26	3978131	0
443	171	21	24	27	28	37	48	right radial artery	12	15	26	3978132	0
444	171	17	23	33	18	24	35	right tibial posterior artery	9	15	26	3978138	1
445	171	18	24	31	18	24	35	right tibial posterior artery	7	15	26	3978141	0
446	171	17	21	28	17	23	34	right tibial posterior artery	7	15	26	3978145	1
447	171	19	24	31	13	22	32	right tibial posterior artery	13	15	26	3978148	0
448	171	16	19	24	15	25	39	right tibial posterior artery	3	15	26	3978154	0
449	171	34	44	61	37	46	59	right tibial posterior artery	9	16	26	3978163	1
450	171	26	34	46	34	44	56	right tibial posterior artery	2	17	26	3978267	0
451	171	38	48	62	43	53	63	right tibial posterior artery	3	17	26	3978313	1
452	171	30	38	51	31	45	72	right tibial posterior artery	9	18	26	3978379	1
453	173	43	48	53	25	35	44	right radial artery	10	2	23.4286	4053130	0
454	173	18	21	24	11	20	43	right radial artery	2	4	23.4286	4053275	1
455	173	30	31	33	26	38	51	right radial artery	12	9	23.4286	4053823	0
456	173	42	44	47	18	28	42	right radial artery	10	10	23.4286	4053838	0
457	178	34	35	37	19	32	46	right radial artery	2	2	24.5714	445514	0
458	179	35	41	49	25	35	48	left radial artery	6	1	27.4286	446125	0
459	180	24	31	38	21	27	40	left radial artery	5	2	24.4286	454091	0
460	180	30	31	31	21	34	51	right radial artery	2	25	24.4286	45401351	0
461	181	30	39	53	25	34	49	right radial artery	7	9	25	4590764	1
462	182	23	30	40	25	35	64	left radial artery	9	10	25	4591714	1
463	186	34	37	38	12	29	49	left radial artery	5	1	25.4286	47651	0
464	189	21	22	23	13	23	33	right radial artery	5	2	27.8571	5691109	0
465	189	23	24	25	16	26	37	right radial artery	6	2	27.8571	5691110	0
466	189	26	27	28	11	20	37	right radial artery	6	2	27.8571	5691111	0
467	189	16	19	22	10	20	34	right radial artery	6	2	27.8571	5691112	1
468	189	16	22	29	11	19	34	right radial artery	3	2	27.8571	5691122	1
469	189	17	22	29	10	20	38	right radial artery	2	3	27.8571	5691181	1
470	190	18	21	25	8	27	42	left tibial posterior artery	4	1	27.8571	56934	1
471	192	22	30	37	15	23	33	right radial artery	10	2	27.4286	651149	0
472	192	24	32	49	24	34	48	right tibial posterior artery	3	19	27.4286	6511608	1
473	192	26	33	49	35	42	51	right tibial posterior artery	4	19	27.4286	6511620	1
474	192	31	41	57	30	47	57	right tibial posterior artery	8	19	27.4286	6511666	1
475	192	41	42	43	39	55	73	right tibial posterior artery	6	19	27.4286	6511681	0
476	193	24	34	45	12	24	35	left radial artery	10	13	25.1429	65881098	0
477	195	19	23	25	14	20	30	left radial artery	12	2	25.1429	65908	1
478	196	21	25	33	9	22	41	left radial artery	8	1	25.7143	659317	1
479	196	40	50	62	35	43	61	right tibial posterior artery	12	11	25.7143	6593824	1
480	196	33	40	52	32	41	49	right tibial posterior artery	13	11	25.7143	6593867	1
481	200	43	44	45	8	14	37	left brachial artery	9	1	24.2857	754822	0
482	202	50	51	51	26	35	61	left radial artery	12	28	24.4286	8103906	0
483	202	38	45	50	32	43	59	left radial artery	12	28	24.4286	8103941	1
484	204	35	42	47	23	35	44	left radial artery	11	1	26.1429	87598	1
485	204	40	46	50	32	40	53	left radial artery	14	2	26.1429	875910	0
486	204	55	56	56	51	70	83	left radial artery	7	8	26.1429	8759557	0
487	205	19	27	35	16	24	51	right tibial posterior artery	10	1	27.2857	879941	1
488	206	6	7	7	14	27	42	left radial artery	4	1	27.2857	88019	0
489	209	19	26	35	12	22	45	left radial artery	2	5	25	8847363	1
490	210	33	42	52	15	23	44	right radial artery	3	13	24.5714	88911077	0
491	210	24	31	40	15	23	44	right radial artery	8	13	24.5714	88911078	0
492	210	24	31	40	15	23	44	right radial artery	10	13	24.5714	88911078	0
493	210	22	30	41	15	23	44	right radial artery	4	13	24.5714	88911081	0
494	210	22	30	41	15	23	44	right radial artery	7	13	24.5714	88911081	0
495	210	24	32	42	15	23	44	right radial artery	1	13	24.5714	88911082	0
496	210	24	32	42	15	23	44	right radial artery	2	13	24.5714	88911082	0
497	210	24	32	42	15	23	44	right radial artery	3	13	24.5714	88911082	0
498	210	26	34	42	15	23	44	right radial artery	1	13	24.5714	88911083	0
499	210	26	34	42	15	23	44	right radial artery	4	13	24.5714	88911083	0
500	210	26	34	42	15	23	44	right radial artery	11	13	24.5714	88911083	0
501	210	31	40	54	15	23	44	right radial artery	1	13	24.5714	88911084	0
502	210	24	31	39	15	23	44	right radial artery	8	13	24.5714	88911085	0
503	210	24	31	39	15	23	44	right radial artery	12	13	24.5714	88911085	0
504	210	22	29	39	15	23	44	right radial artery	1	13	24.5714	88911086	0
505	210	22	29	39	15	23	44	right radial artery	4	13	24.5714	88911086	0
506	210	22	29	39	15	23	44	right radial artery	8	13	24.5714	88911086	0
507	210	22	29	39	15	23	44	right radial artery	12	13	24.5714	88911086	0
508	210	19	27	36	15	23	44	right radial artery	1	13	24.5714	88911087	0
509	210	19	27	36	15	23	44	right radial artery	3	13	24.5714	88911087	0
510	210	19	27	36	15	23	44	right radial artery	6	13	24.5714	88911087	0
511	210	19	27	36	15	23	44	right radial artery	10	13	24.5714	88911087	0
512	210	19	27	36	15	23	44	right radial artery	11	13	24.5714	88911087	0
513	210	24	31	38	15	23	44	right radial artery	2	13	24.5714	88911088	0
514	210	24	31	38	15	23	44	right radial artery	10	13	24.5714	88911088	0
515	211	16	19	24	7	10	30	left radial artery	11	2	25	904040	0
516	211	31	34	38	35	46	55	right tibial posterior artery	7	22	25	90401529	0
517	211	26	29	33	23	33	48	right tibial posterior artery	1	23	25	90401561	1
518	211	26	29	33	27	33	42	right tibial posterior artery	8	23	25	90401561	0
519	211	32	34	36	29	37	48	right tibial posterior artery	4	23	25	90401562	0
520	212	29	35	43	16	27	48	right ulnar artery	8	9	24.1429	9143602	0
521	212	29	35	43	20	31	48	right ulnar artery	9	9	24.1429	9143602	0
522	212	32	39	47	22	32	52	right ulnar artery	9	9	24.1429	9143604	1
523	212	32	39	48	17	32	56	right ulnar artery	9	9	24.1429	9143606	1
524	215	47	48	50	13	19	25	right radial artery	4	2	26	99526	0
525	215	43	43	44	19	30	44	left radial artery	3	4	26	9952104	0
526	216	17	20	21	14	20	34	left tibial posterior artery	5	1	26.4286	100703	0
527	216	18	24	31	14	20	34	left tibial posterior artery	10	1	26.4286	1007014	1
528	217	16	18	19	11	19	34	right radial artery	8	7	24.4286	10558514	0
529	217	23	24	24	13	20	35	right radial artery	3	7	24.4286	10558520	0
530	217	20	21	24	16	26	38	right radial artery	2	7	24.4286	10558523	0
531	217	25	29	33	27	35	44	right radial artery	9	7	24.4286	10558532	1
532	218	27	30	33	27	38	53	left radial artery	10	13	24.4286	105591129	0
533	218	17	18	19	21	33	48	left radial artery	10	13	24.4286	105591149	0
534	218	20	21	22	14	20	29	left radial artery	11	13	24.4286	105591151	0
535	218	19	20	21	23	35	72	left radial artery	3	13	24.4286	105591153	0
536	218	17	17	18	29	36	47	left radial artery	3	13	24.4286	105591159	0
537	218	16	17	18	16	25	41	left radial artery	5	13	24.4286	105591164	0
538	218	16	17	18	17	25	43	left radial artery	3	13	24.4286	105591165	0
539	218	17	18	19	17	28	73	left radial artery	3	13	24.4286	105591166	0
540	218	19	19	22	22	31	53	left radial artery	8	13	24.4286	105591167	0
541	218	19	20	21	25	34	48	left radial artery	10	13	24.4286	105591169	0
542	218	19	20	22	22	38	54	left radial artery	10	13	24.4286	105591173	0
543	218	18	19	20	27	35	47	left radial artery	10	13	24.4286	105591175	0
544	218	17	20	26	27	37	55	left radial artery	7	14	24.4286	105591180	1
545	218	18	19	20	29	41	67	left radial artery	10	14	24.4286	105591183	0
546	218	19	20	21	34	49	68	left radial artery	10	14	24.4286	105591185	0
547	218	41	43	44	40	53	72	left radial artery	10	14	24.4286	105591187	0
548	218	21	21	22	37	52	69	left radial artery	10	14	24.4286	105591189	0
549	218	18	19	20	30	47	67	left radial artery	10	14	24.4286	105591197	0
550	218	19	21	22	34	46	66	left radial artery	10	14	24.4286	105591199	0
551	218	17	18	20	29	43	71	left radial artery	10	14	24.4286	105591205	0
552	218	19	21	22	35	49	66	left radial artery	10	14	24.4286	105591207	0
553	218	17	18	19	31	47	74	left radial artery	3	14	24.4286	105591211	0
554	218	16	17	17	15	27	49	left radial artery	11	14	24.4286	105591258	0
555	223	18	23	27	20	27	41	left tibial posterior artery	4	1	24.8571	1427122	1
556	223	16	23	38	17	25	39	left tibial posterior artery	9	1	24.8571	1427128	1
557	223	16	22	27	19	27	35	left tibial posterior artery	3	2	24.8571	1427136	1
558	223	15	19	24	18	26	39	left tibial posterior artery	13	2	24.8571	1427143	0
559	223	16	22	27	18	21	39	left tibial posterior artery	13	2	24.8571	1427155	1
560	223	17	21	25	22	28	37	left tibial posterior artery	4	2	24.8571	1427159	1
561	223	20	25	29	26	35	45	left tibial posterior artery	7	2	24.8571	1427166	1
562	224	28	30	35	14	25	38	left radial artery	1	1	24.8571	142744	0
563	226	37	50	65	36	44	55	left radial artery	8	14	23.1429	148101138	1
564	229	26	34	42	76	88	107	left ulnar artery	11	4	25	16172210	0
565	229	27	34	41	76	88	107	left ulnar artery	14	4	25	16172215	0
566	229	28	34	43	76	88	107	left ulnar artery	2	4	25	16172220	0
567	229	27	35	44	76	88	107	left ulnar artery	11	4	25	16172243	0
568	229	27	34	43	76	88	107	left ulnar artery	4	4	25	16172248	0
569	229	27	35	43	76	88	107	left ulnar artery	12	4	25	16172251	0
570	229	29	37	45	76	88	107	left ulnar artery	12	4	25	16172253	0
571	229	39	49	60	76	88	107	left ulnar artery	3	4	25	16172254	0
572	229	30	38	47	76	88	107	left ulnar artery	12	5	25	16172272	0
573	229	35	44	54	76	88	107	left ulnar artery	14	5	25	16172277	0
574	229	27	34	42	76	88	107	left ulnar artery	13	5	25	16172301	0
575	229	28	36	45	76	88	107	left ulnar artery	11	5	25	16172314	0
576	229	36	45	54	76	88	107	left ulnar artery	6	5	25	16172315	0
577	229	25	33	42	76	88	107	left ulnar artery	12	5	25	16172322	0
578	230	95	96	96	34	43	57	right radial artery	10	2	26.2857	1630664	0
579	230	43	52	67	36	47	64	left radial artery	10	6	26.2857	16306415	0
580	230	37	47	59	41	49	61	left radial artery	13	7	26.2857	16306580	1
581	236	33	42	62	30	40	56	left radial artery	13	3	26.8571	18206205	0
582	239	16	20	26	7	13	24	right radial artery	10	1	25.7143	1941640	0
583	240	36	44	59	22	44	60	right radial artery	1	8	26.8571	20781630	1
584	241	31	36	38	21	34	51	left radial artery	3	9	24	21308726	1
585	243	45	46	46	11	56	78	right radial artery	10	6	26.7143	21463189	0
586	245	27	28	28	21	38	54	left radial artery	10	3	26.8571	22741163	0
587	245	26	28	29	23	38	59	left radial artery	1	3	26.8571	22741164	0
588	245	39	42	46	31	41	60	left ulnar artery	1	3	26.8571	22741166	0
589	248	32	32	33	27	40	53	left radial artery	10	2	24.5714	233841	0
590	249	43	45	46	9	24	37	left ulnar artery	7	6	25.2857	23550480	0
591	249	43	46	49	30	37	49	right tibial posterior artery	2	19	25.2857	23550821	0
592	249	28	41	60	34	49	67	right tibial posterior artery	8	20	25.2857	23550874	1
593	249	20	30	45	30	39	48	right tibial posterior artery	11	20	25.2857	23550895	1
594	249	28	39	57	31	42	60	right tibial posterior artery	1	20	25.2857	23550920	1
595	249	38	45	52	36	46	57	right tibial posterior artery	5	21	25.2857	235501003	0
596	249	33	38	43	34	49	64	right tibial posterior artery	1	21	25.2857	235501013	0
597	249	23	31	40	26	34	50	right radial artery	8	22	25.2857	235501029	1
598	249	22	30	40	25	35	51	right radial artery	4	22	25.2857	235501036	1
599	249	47	61	77	45	61	74	left radial artery	5	28	25.2857	235501143	1
600	251	24	26	28	19	28	40	left ulnar artery	5	4	23.5714	24028236	0
601	251	21	22	23	16	26	46	left ulnar artery	10	4	23.5714	24028242	0
602	251	23	25	26	18	26	37	left ulnar artery	1	4	23.5714	24028257	0
603	255	22	25	28	8	11	30	left ulnar artery	5	1	27.7143	2550213	0
604	255	28	32	35	10	15	28	left ulnar artery	13	1	27.7143	2550228	0
605	255	38	40	43	39	52	64	left ulnar artery	7	1	27.7143	2550240	0
606	255	40	41	42	24	34	46	left ulnar artery	1	2	27.7143	2550268	0
607	255	31	36	41	27	37	48	left ulnar artery	6	2	27.7143	2550290	1
608	258	45	47	49	28	37	59	right radial artery	12	6	26.5714	26388541	0
609	262	28	39	54	18	27	50	left radial artery	12	13	26.1429	27436629	1
610	267	43	45	48	15	25	32	right radial artery	5	1	27.7143	298631	0
611	267	33	46	62	42	53	65	left radial artery	3	25	27.7143	298631681	1
612	269	28	34	39	28	41	61	right tibial posterior artery	1	18	26.8571	304251473	1
613	272	25	30	36	20	33	58	left radial artery	3	1	24	3277421	1
614	272	28	33	36	19	29	42	left tibial posterior artery	2	6	24	32774405	1
615	272	28	33	36	19	29	42	left tibial posterior artery	4	6	24	32774405	0
616	272	35	38	41	23	36	51	left tibial posterior artery	14	6	24	32774416	1
617	272	25	26	29	14	22	43	left tibial posterior artery	10	10	24	32774821	0
618	272	26	31	36	24	31	41	left radial artery	12	13	24	327741076	1
619	273	39	50	61	28	45	61	left radial artery	4	6	27.1429	33351507	0
620	275	13	17	26	14	23	38	right tibial posterior artery	7	17	24.7143	33785566	1
621	279	13	16	19	9	18	31	left radial artery	7	1	24.5714	345525	0
622	279	20	24	29	9	18	31	left radial artery	8	1	24.5714	3455218	1
623	279	16	23	34	17	24	35	left radial artery	4	8	24.5714	34552630	1
624	279	28	37	49	31	44	66	right radial artery	2	23	24.5714	34552816	1
625	280	26	29	31	33	45	62	right radial artery	5	4	26.5714	3521518	0
626	282	26	31	36	5	15	38	left radial artery	9	6	23.7143	35571453	0
627	282	26	31	36	20	30	43	left radial artery	12	6	23.7143	35571453	1
628	282	26	31	36	8	17	48	left radial artery	13	6	23.7143	35571453	0
629	282	27	30	32	13	27	44	left radial artery	3	6	23.7143	35571466	1
630	282	30	33	35	18	29	44	left radial artery	5	6	23.7143	35571467	1
631	282	33	35	37	7	24	44	left radial artery	5	6	23.7143	35571478	0
632	282	33	35	37	24	33	45	left radial artery	10	6	23.7143	35571478	0
633	282	26	33	42	18	28	47	right radial artery	12	6	23.7143	35571497	1
634	283	20	21	21	25	33	47	left radial artery	1	2	25.4286	3623036	0
635	283	29	38	49	17	25	42	right radial artery	13	2	25.4286	3623048	0
636	285	30	41	51	22	35	50	right radial artery	11	8	25.4286	37875658	1
637	286	20	24	29	9	21	36	left radial artery	5	2	27.8571	3947294	1
638	288	32	42	55	34	43	57	right radial artery	7	5	25.5714	39560402	1
639	289	14	20	26	8	14	27	left radial artery	14	2	23.2857	41110105	1
640	289	20	27	36	8	14	27	left radial artery	2	2	23.2857	41110116	1
641	289	29	29	30	16	29	43	left radial artery	13	14	23.2857	411101218	0
642	289	22	26	31	13	24	45	right tibial posterior artery	14	19	23.2857	411101697	0
643	290	19	21	23	19	30	52	left radial artery	6	4	24.5714	41773260	0
644	290	16	18	19	14	25	41	left radial artery	1	4	24.5714	41773264	0
645	291	41	53	62	10	44	77	right radial artery	11	14	27.8571	42423377	1
646	293	36	37	39	20	37	63	left radial artery	12	2	26.5714	4543368	0
647	293	54	55	56	38	50	63	right ulnar artery	2	11	26.5714	4543372	0
648	294	26	35	48	23	34	51	right radial artery	14	13	25.4286	454801165	1
649	301	15	19	27	10	16	26	left radial artery	9	10	24.2857	48187600	1
650	303	36	38	38	15	27	40	right radial artery	2	1	25.7143	482042	0
651	304	19	29	41	21	31	44	right radial artery	5	22	25.7143	48205753	1
652	305	36	45	58	26	40	55	right tibial posterior artery	8	12	23.4286	49220826	1
653	310	33	37	40	22	37	49	right radial artery	4	1	27.2857	522949	1
654	310	25	26	28	10	15	37	right radial artery	10	1	27.2857	5229414	0
655	310	23	26	31	10	15	37	right radial artery	5	1	27.2857	5229421	1
656	314	24	35	48	17	39	62	left radial artery	8	10	25.1429	54836939	1
657	315	14	22	34	14	20	33	left ulnar artery	3	1	24.7143	5536934	1
658	315	67	68	69	31	40	52	left ulnar artery	14	1	24.7143	5536949	0
659	315	31	42	58	34	44	58	right radial artery	14	1	24.7143	5536950	1
660	321	21	26	33	17	26	36	left radial artery	3	7	25.2857	58879537	1
661	321	27	32	41	30	41	50	left radial artery	3	10	25.2857	58879870	0
662	322	30	38	48	36	45	57	right radial artery	9	6	26.4286	59131483	1
663	322	72	82	96	34	47	58	right radial artery	9	7	26.4286	59131554	0
664	322	32	42	53	26	39	55	right radial artery	9	7	26.4286	59131580	1
665	322	28	37	48	27	40	54	right radial artery	14	8	26.4286	59131629	1
666	323	19	41	44	19	32	52	right radial artery	2	1	27.1429	602529	1
667	325	59	60	60	33	45	62	right radial artery	13	5	27.2857	62699302	0
668	326	28	37	50	26	39	53	left radial artery	2	1	27.2857	627031	1
669	326	36	44	53	26	39	60	left radial artery	1	2	27.2857	6270389	1
670	327	18	22	27	17	25	38	left brachial artery	6	2	23.2857	6305965	1
671	328	27	35	40	28	39	53	left radial artery	14	2	26	6311358	1
672	329	25	29	34	22	37	65	left radial artery	5	3	23.5714	63387158	1
673	331	15	15	16	16	25	47	left radial artery	4	1	26.4286	6391811	0
674	331	28	40	57	19	29	49	right radial artery	3	4	26.4286	63918107	1
675	331	38	50	65	19	29	49	right radial artery	5	4	26.4286	63918111	1
676	331	38	50	65	19	29	49	right radial artery	10	4	26.4286	63918111	0
677	331	29	38	53	19	29	49	right radial artery	3	4	26.4286	63918147	1
678	331	30	40	54	19	29	49	right radial artery	10	4	26.4286	63918150	1
679	331	36	48	62	19	29	49	right radial artery	4	4	26.4286	63918151	0
680	331	36	48	62	19	29	49	right radial artery	9	4	26.4286	63918151	0
681	331	30	42	57	19	29	49	right radial artery	1	5	26.4286	63918170	1
682	331	32	43	59	19	29	49	right radial artery	14	5	26.4286	63918174	1
683	331	39	53	68	19	29	49	right radial artery	7	5	26.4286	63918175	1
684	331	27	38	53	19	29	49	right radial artery	4	5	26.4286	63918191	1
685	331	32	41	56	19	29	49	right radial artery	7	5	26.4286	63918215	1
686	331	28	39	54	19	29	49	right radial artery	14	5	26.4286	63918223	1
687	331	27	40	52	19	29	49	right radial artery	3	5	26.4286	63918224	1
688	331	25	36	47	19	29	49	right radial artery	13	6	26.4286	63918279	0
689	331	26	36	46	19	29	49	right radial artery	14	6	26.4286	63918284	1
690	331	28	39	53	19	29	49	right radial artery	9	6	26.4286	63918294	1
691	331	35	46	58	19	29	49	right radial artery	2	6	26.4286	63918295	0
692	331	35	46	58	19	29	49	right radial artery	5	6	26.4286	63918295	0
693	331	38	49	59	19	29	49	right radial artery	4	6	26.4286	63918296	0
694	331	33	43	55	29	45	62	right radial artery	10	7	26.4286	63918394	0
695	339	37	46	58	24	34	52	left radial artery	5	4	26.4286	65987318	1
696	339	37	46	58	26	41	76	left radial artery	7	4	26.4286	65987318	0
697	340	25	28	31	12	20	40	right tibial posterior artery	2	10	25.1429	66659853	0
698	340	25	28	31	13	23	43	right tibial posterior artery	4	10	25.1429	66659853	0
699	340	24	26	29	16	25	40	right tibial posterior artery	3	10	25.1429	66659854	1
700	340	24	26	29	17	28	41	right tibial posterior artery	10	10	25.1429	66659854	0
701	340	24	26	29	21	31	42	right tibial posterior artery	13	10	25.1429	66659854	0
702	340	28	34	43	23	32	43	right tibial posterior artery	13	10	25.1429	66659855	0
703	340	23	27	33	22	33	45	right tibial posterior artery	13	10	25.1429	66659856	0
704	340	20	27	36	12	21	35	right tibial posterior artery	6	11	25.1429	66659888	1
705	340	24	31	44	26	36	53	right tibial posterior artery	2	13	25.1429	666591127	1
706	340	23	30	42	17	24	32	right tibial posterior artery	11	13	25.1429	666591130	1
707	340	29	39	52	29	44	61	right tibial posterior artery	11	20	25.1429	666591810	1
708	340	31	40	54	28	40	63	right tibial posterior artery	12	21	25.1429	666591834	1
709	344	48	56	61	33	44	68	right radial artery	7	20	23.2857	70534774	1
710	344	41	46	50	42	55	74	right radial artery	9	20	23.2857	70534780	0
711	344	53	54	54	55	71	93	right radial artery	4	20	23.2857	70534781	0
712	345	21	25	32	17	26	40	left tibial posterior artery	10	22	23.2857	70536495	1
713	345	63	82	105	65	83	102	right tibial posterior artery	4	25	23.2857	70536723	0
714	345	24	30	38	65	83	102	right tibial posterior artery	12	26	23.2857	70536826	0
715	345	26	33	41	65	83	102	right tibial posterior artery	1	26	23.2857	70536827	0
716	345	26	33	41	65	83	102	right tibial posterior artery	12	26	23.2857	70536827	0
717	345	32	40	49	65	83	102	right tibial posterior artery	1	26	23.2857	70536828	0
718	345	32	40	49	65	83	102	right tibial posterior artery	7	26	23.2857	70536828	0
719	345	32	40	49	65	83	102	right tibial posterior artery	10	26	23.2857	70536828	0
720	345	27	37	47	65	83	102	right tibial posterior artery	3	26	23.2857	70536829	0
721	345	23	30	38	65	83	102	right tibial posterior artery	5	26	23.2857	70536840	0
722	345	23	30	38	65	83	102	right tibial posterior artery	8	26	23.2857	70536840	0
723	345	23	30	38	65	83	102	right tibial posterior artery	13	26	23.2857	70536840	0
724	345	32	42	56	65	83	102	right tibial posterior artery	5	26	23.2857	70536841	0
725	345	32	42	56	65	83	102	right tibial posterior artery	8	26	23.2857	70536841	0
726	345	29	37	45	65	83	102	right tibial posterior artery	7	26	23.2857	70536847	0
727	345	26	34	43	65	83	102	right tibial posterior artery	3	26	23.2857	70536848	0
728	345	26	34	43	65	83	102	right tibial posterior artery	7	26	23.2857	70536848	0
729	345	30	39	49	65	83	102	right tibial posterior artery	7	26	23.2857	70536850	0
730	345	30	39	49	65	83	102	right tibial posterior artery	10	26	23.2857	70536850	0
731	345	32	41	51	65	83	102	right tibial posterior artery	4	26	23.2857	70536851	0
732	345	32	41	51	65	83	102	right tibial posterior artery	9	26	23.2857	70536851	0
733	345	41	52	63	65	83	102	right tibial posterior artery	1	26	23.2857	70536852	0
734	345	41	52	63	65	83	102	right tibial posterior artery	4	26	23.2857	70536852	0
735	345	41	52	63	65	83	102	right tibial posterior artery	7	26	23.2857	70536852	0
736	345	27	35	45	65	83	102	right tibial posterior artery	8	26	23.2857	70536859	0
737	345	32	41	49	65	83	102	right tibial posterior artery	4	26	23.2857	70536863	0
738	345	32	41	49	65	83	102	right tibial posterior artery	7	26	23.2857	70536863	0
739	345	32	41	49	65	83	102	right tibial posterior artery	10	26	23.2857	70536863	0
740	345	27	32	44	65	83	102	right tibial posterior artery	11	26	23.2857	70536864	0
741	345	32	39	48	65	83	102	right tibial posterior artery	13	26	23.2857	70536875	0
742	345	33	42	53	65	83	102	right tibial posterior artery	1	26	23.2857	70536876	0
743	345	33	42	53	65	83	102	right tibial posterior artery	4	26	23.2857	70536876	0
744	345	33	42	53	65	83	102	right tibial posterior artery	13	26	23.2857	70536876	0
745	345	25	32	40	65	83	102	right tibial posterior artery	5	26	23.2857	70536880	0
746	345	25	32	40	65	83	102	right tibial posterior artery	8	26	23.2857	70536880	0
747	345	25	32	40	65	83	102	right tibial posterior artery	14	26	23.2857	70536880	0
748	345	24	32	41	65	83	102	right tibial posterior artery	2	26	23.2857	70536881	0
749	345	24	32	41	65	83	102	right tibial posterior artery	5	26	23.2857	70536881	0
750	345	24	32	41	65	83	102	right tibial posterior artery	9	26	23.2857	70536881	0
751	345	35	43	55	65	83	102	right tibial posterior artery	9	26	23.2857	70536882	0
752	345	35	43	55	65	83	102	right tibial posterior artery	13	26	23.2857	70536882	0
753	345	29	35	45	65	83	102	right tibial posterior artery	1	26	23.2857	70536883	0
754	345	26	27	29	20	32	55	right tibial posterior artery	11	28	23.2857	705361082	0
755	345	14	15	15	18	34	47	right tibial posterior artery	3	28	23.2857	705361089	0
756	348	12	14	15	12	20	38	right radial artery	1	1	25.8571	728824	0
757	348	33	33	35	12	23	40	right radial artery	5	1	25.8571	728826	0
758	348	22	23	24	16	24	49	right radial artery	8	1	25.8571	728827	0
759	348	19	22	26	12	19	30	left radial artery	14	2	25.8571	7288214	1
760	348	18	22	24	10	21	38	left radial artery	7	2	25.8571	7288217	1
761	348	23	26	29	16	24	37	left radial artery	2	2	25.8571	7288221	1
762	349	29	36	44	24	37	54	left radial artery	5	3	26	73906155	1
763	350	25	29	33	15	26	41	left radial artery	11	2	27.4286	7390837	1
764	350	31	34	40	28	42	58	left radial artery	7	2	27.4286	7390856	1
765	350	32	39	47	32	43	54	left radial artery	9	2	27.4286	7390894	1
766	350	55	56	57	21	37	53	left radial artery	11	3	27.4286	73908127	0
767	355	18	25	36	29	46	62	right radial artery	1	17	24.7143	787421503	0
768	355	18	25	35	18	29	43	right radial artery	2	17	24.7143	787421518	0
769	355	33	36	39	26	37	57	left radial artery	13	18	24.7143	787421620	1
770	361	33	38	46	36	78	88	left ulnar artery	12	14	23.7143	819881245	1
771	361	33	38	46	37	48	68	left ulnar artery	13	14	23.7143	819881245	0
772	361	25	27	30	12	24	45	left radial artery	4	20	23.7143	819881750	1
773	361	19	31	53	26	35	51	left brachial artery	2	26	23.7143	819882312	1
774	361	16	26	47	24	37	62	left brachial artery	12	26	23.7143	819882347	1
775	361	16	26	47	18	31	57	left brachial artery	13	26	23.7143	819882347	0
776	361	24	34	51	23	39	63	left brachial artery	7	27	23.7143	819882372	1
777	361	25	37	55	33	43	59	left brachial artery	11	27	23.7143	819882415	1
778	365	36	43	56	22	34	65	left radial artery	8	9	25.2857	84913700	1
779	365	33	41	50	15	24	34	left tibial posterior artery	7	20	25.2857	84913817	1
780	365	33	41	50	6	16	32	left tibial posterior artery	9	20	25.2857	84913817	0
781	365	33	41	50	30	41	56	left tibial posterior artery	10	20	25.2857	84913817	0
782	365	29	36	43	14	25	39	left tibial posterior artery	7	20	25.2857	84913826	1
783	365	29	36	43	32	41	55	left tibial posterior artery	9	20	25.2857	84913826	0
784	365	29	36	43	38	48	65	left tibial posterior artery	10	20	25.2857	84913826	0
785	365	29	37	43	30	47	69	left tibial posterior artery	9	21	25.2857	84913887	0
786	365	29	37	43	25	37	51	left tibial posterior artery	11	21	25.2857	84913887	1
787	365	36	43	49	33	47	65	left tibial posterior artery	9	21	25.2857	84913901	0
788	365	36	43	49	24	32	47	left tibial posterior artery	10	21	25.2857	84913901	1
789	365	28	37	45	36	54	75	left tibial posterior artery	10	21	25.2857	84913943	0
790	366	40	48	53	36	52	70	right radial artery	6	2	26.7143	85181101	1
791	368	16	18	24	7	14	30	left radial artery	1	1	27.1429	857884	1
